# Supplementary material for: Comprehensive Phytohormone Analysis Reveals the Roles of Auxin, Cytokinin, and Gibberellin in Enhancing Seed Germination and Growth of Chimonobambusa utilis
Source: Plants (Basel). 2025 Dec 11;14(24):3780. doi: 10.3390/plants14243780 (PMC12736858; doi:10.3390/plants14243780)
Supplement: Supplementary file 1 [file plants-14-03780-s001.zip › Supplementary Table.xlsx]

## Sheet: Supplementary Table S1
Supplementary Table S1 Experimental design for seed treatment of Chimonobambusa utilis with plant growth regulators at different concentrations
Treatment	Concentration (mg L⁻¹)
GA3	3	5	10
6-BA	10	30	50
NAA	25	50	75

## Sheet: Supplementary Table S2
Supplementary Table S2 Effects of different concentrations of plant growth regulators on enzyme activities of Ch. utilis seeds at different stages
Stage	Treatment	ADPGase activity	Standard deviation (SD)	Significance	GBSS activity	Standard deviation (SD)	Significance	α-amylase activity	Standard deviation (SD)	Significance	β-amylase activity	Standard deviation (SD)	Significance	Starch phosphorylase activity	Standard deviation (SD)	Significance	SUSY activity	Standard deviation (SD)	Significance	SAI activity	Standard deviation (SD)	Significance	CWI activity	Standard deviation (SD)	Significance
S1	Control_GA3	3.534	0.337176	Cb	10.1222	0.1353	Dc	1.9275	0.2825	Db	3.1675	0.1675	Aab	0.54648	0.069141	c	168.052	4.64625	Dbc	13.3441	0.53679	Bb	12.5864	1.07704	Ad
S2	Control_GA3	3.9135	0.06444	Dc	10.417	0.44594	Db	3.1	0.309	Cb	3.17	0.415455	Aa	0.54576	0.010758	bc	182.347	18.3532	Da	14.0028	0.30018	Aab	6.0908	0.49608	Cc
S3	Control_GA3	5.08314	0.069666	Ca	10.7569	1.13047	CDa	3.2675	0.5415	Cb	2.435	0.071364	Bab	0.6657	0.014045	a	164.833	31.464	CDa	13.8005	0.25172	ABa	11.7888	3.03436	Bab
S4	Control_GA3	3.99084	0.085884	Da	11.9383	0.29502	Cb	4.5825	0.4005	Cb	2.51	0.055455	Ba	0.70759	0.019333	a	236.385	12.2895	BCa	10.0127	0.15586	Db	11.9876	0.22632	Bb
S5	Control_GA3	6.16338	0.197394	Ba	16.9895	0.75493	Ba	5.2925	0.4375	Bb	1.7925	0.065227	Ca	0.86798	0.049035	a	267.465	9.669	Bb	9.9984	0.18108	Da	13.1932	2.09024	ABa
S6	Control_GA3	6.834	0.155886	Ad	19.987	0.90508	Aab	6.335	0.559	Aa	1.2123	0.303209	Ca	1.33233	0.066012	a	367.957	12.003	Ab	12.5529	0.24412	Cb	15.1988	0.21128	Aa
S1	3 mg/L GA3	5.02998	0.02175	Ca	11.9977	0.38368	Bb	2.92	0.556	Ba	3.65	0.440909	Aa	0.90342	0.012904	a	218.393	18.528	BCa	15.3311	0.46325	Aa	20.706	0.80556	Aa
S2	3 mg/L GA3	4.44	0.371118	Da	8.4975	0.31944	Dc	3.055	0.591	Ba	3.442	0.323818	Ba	0.47702	0.055647	c	184.433	12.0142	Ca	14.6401	0.15231	Aa	8.9828	1.96	Ba
S3	3 mg/L GA3	4.4427	0.037674	Db	11.5995	0.40601	CDa	4.3525	0.7795	Ba	2.0075	0.447045	BCb	0.32773	0.008061	c	171.337	30.1403	Ca	13.575	0.23586	Ba	10.618	0.36	BCa
S4	3 mg/L GA3	3.8724	0.371118	Da	12.3222	0.78298	Cb	5.8475	0.8025	Aa	1.932	0.459273	BCab	0.58944	0.035215	b	236.25	29.3842	Ba	10.74	0.25749	Ca	12.0548	0.59208	BCa
S5	3 mg/L GA3	5.93376	0.199116	Bab	15.631	0.43637	Ba	6.355	0.5369	Aa	1.365	0.453182	CDab	0.728	0.052133	b	394.275	37.1025	Aa	9.6601	0.66559	Ca	11.3108	2.5226	BCa
S6	3 mg/L GA3	10.5761	0.520224	Aa	17.4031	1.97197	Aab	6.245	0.336	Aa	1.0056	0.412582	Da	1.17981	0.079584	b	408.098	8.22075	Aa	14.1926	0.37886	Ba	13.0564	2.71304	Ca
S1	5 mg/L GA3	5.03724	0.177732	Ca	15.1437	0.85448	Ba	3.23	0.503	Ca	3.0625	0.335227	Ab	0.66105	0.045471	b	191.61	26.685	Bab	15.06	0.0031	Aa	19.334	3.8626	Aab
S2	5 mg/L GA3	4.11162	0.041226	Dab	10.5952	1.57036	Ba	3.7275	0.4545	BCa	2.895	0.076818	Aa	0.58515	0.032275	ab	170.535	18.858	Cab	13.3244	0.6249	Cc	8.7464	0.17668	Cb
S3	5 mg/L GA3	4.35816	0.1248	Db	10.5501	0.11154	Ba	4.085	0.206	Ba	2.717	0.353364	Ba	0.52178	0.0408	b	159.39	2.89275	Ca	13.0362	0.32035	Cb	8.5316	0.04132	Cb
S4	5 mg/L GA3	3.22716	0.143964	Eb	12.5587	0.32054	Ba	6.455	0.273	Aa	1.991	0.527182	Bab	0.59123	0.065441	b	215.243	1.611	Ba	10.462	0.42013	Dab	13.2736	0.79432	Bb
S5	5 mg/L GA3	5.80812	0.131568	Bab	16.753	2.92457	Aa	6.32	0.407	Aa	1.309	0.054636	Bab	0.84399	0.053239	a	237.127	11.58	Bb	10.7592	0.67009	Da	14.3264	0.68668	Ba
S6	5 mg/L GA3	10.086	0.388554	Ab	21.6854	0.37158	Aa	6.225	0.589	Aa	1.221	0.130091	Ba	1.23065	0.025028	ab	371.115	13.2195	Ab	12.5493	0.21258	Bb	13.4616	0.16196	Ba
S1	10 mg/L GA3	4.836	0.281568	BCa	14.2428	0.38203	Bd	0.62	0.165	Cc	2.6075	0.152955	Ab	0.69506	0.03143	b	152.34	7.87575	Dc	13.3333	0.45805	Ab	16.5416	1.0708	Ac
S2	10 mg/L GA3	3.87	0.188496	CDb	10.0188	1.35861	Cb	3.3625	0.0925	Ba	1.6425	0.187955	Ab	0.63026	0.036942	a	149.317	5.44275	Db	12.6245	0.35521	Bc	15.3492	0.84	ABb
S3	10 mg/L GA3	4.45722	0.094248	CDb	12.485	2.96417	Ba	3.465	0.11	Ba	1.405	0.049545	Ac	0.49027	0.01505	b	147.24	7.6215	Da	12.0194	0.02236	Bc	13.3248	2.24	ABCab
S4	10 mg/L GA3	2.832	0.071406	Dc	12.8689	0.561	Bb	6.4075	0.5895	Aa	1.352	0.375273	Bb	0.61415	0.022632	b	174.697	21.6937	Cb	9.31	0.09907	Cc	12.9112	0.43284	BCab
S5	10 mg/L GA3	5.52294	0.264096	Bb	14.3011	0.2695	Ba	6.3125	0.3235	Aa	1.008	0.446545	BCb	0.62918	0.009177	c	272.032	3.441	Bb	10.6392	0.601	Ca	12.068	1.97932	BCa
S6	10 mg/L GA3	9.066	1.06199	Ac	18.4217	0.33451	Aab	6.025	0.298	Aa	0.691	0.045	Ca	1.2686	0.0552	ab	374.468	10.23	Ab	13.1758	0.52673	Bb	11.7216	3.35688	Ca
S1	Control_6-BA	0.88545	0.056196	Cb	10.1222	0.1353	Da	1.9275	0.2825	Db	3.1675	0.1675	Aa	4.37184	0.553128	Dab	168.052	4.64625	Db	13.3441	0.53679	Ba	12.5864	1.07704	ABa
S2	Control_6-BA	0.65225	0.01074	Dc	10.417	0.44594	Da	3.1	0.309	Cb	3.17	0.715455	Aa	4.36608	0.086064	Db	182.347	18.3532	Db	14.0028	0.30018	Ab	6.0908	0.49608	Cb
S3	Control_6-BA	0.84719	0.011611	Ca	10.7569	1.13047	CDc	3.2675	0.5415	Cb	2.435	0.071364	Ba	5.3256	0.11236	Cb	204.833	61.464	CDa	13.8005	0.25172	ABa	11.7888	3.03436	Ba
S4	Control_6-BA	0.66514	0.014314	Dab	11.9383	0.29502	Cb	4.5825	0.4005	Cc	2.51	0.055455	Ba	5.66072	0.154664	Cb	236.385	12.2895	BCab	10.0127	0.15586	Dc	11.9876	0.22632	Ba
S5	Control_6-BA	1.02723	0.032899	Bb	16.9895	0.75493	Bc	5.2925	0.4375	Bc	1.7925	0.065227	Ca	6.94384	0.39228	Bb	267.465	9.669	Ba	9.9984	0.18108	Db	13.1932	2.09024	ABc
S6	Control_6-BA	1.9387	0.025981	Ac	19.987	0.90508	Aab	6.335	0.559	Abc	1.2123	0.303209	Ca	10.6586	0.528096	Aa	367.957	12.003	Ab	12.5529	0.24412	Ca	15.1988	0.21128	Ab
S1	10 mg/L 6-BA	0.58942	0.049097	Ea	9.5612	0.39875	Dab	1.17	0.557273	Eb	2.385	0.566818	Ab	4.13696	0.216064	Eab	88.905	4.134	Dc	10.7377	0.18364	Cc	9.2648	0.4012	Fa
S2	10 mg/L 6-BA	0.79926	0.037053	Cb	12.4113	0.70653	Ca	2.355	0.008636	Db	1.2875	0.201359	Ac	4.08832	0.141968	Ec	131.797	6.3375	Cb	13.2546	0.09399	Ac	13.384	0.03256	Ca
S3	10 mg/L 6-BA	0.74529	0.00725	CDb	12.5444	0.15554	Cb	3.3775	0.195682	Ca	2.075	0.347727	Aa	4.69832	0.052264	Dc	151.537	0.507	Ca	11.9389	0.22672	Bb	11.2036	0.50504	Da
S4	10 mg/L 6-BA	0.76784	0.088019	Cb	14.9215	0.27665	Ba	3.9425	0.0575	Cb	0.332	0.059273	Ab	5.74376	0.336024	Cb	177.518	5.84475	Bc	9.9017	0.25166	CDc	10.382	0.44328	Ea
S5	10 mg/L 6-BA	0.91928	0.05344	Ba	19.6625	0.23441	Ab	4.6625	0.117045	Abc	0.875	0.056818	Bc	7.74296	0.197128	Aa	200.407	11.2387	Bb	6.5793	0.35233	Dc	18.518	0.39372	Ab
S6	10 mg/L 6-BA	1.21089	0.003041	Ab	18.865	1.35179	Ab	4.82	0.456364	Ac	0.2175	0.1085	Bc	7.14064	0.152016	Ab	251.288	13.743	Ab	12.3255	0.21145	Ba	15.258	0.13048	Bc
S1	30 mg/L 6-BA	0.68809	0.018338	Db	10.1816	1.5433	Ca	3.405	0.049545	Ba	2.63	0.043337	Aab	3.81336	0.194232	Eb	120.592	18.072	Cb	10.872	0.13419	Cc	11.6492	0.58868	Da
S2	30 mg/L 6-BA	0.87176	0.020553	Ba	10.8163	1.34849	Ca	3.315	0.321364	Ba	2.3075	0.489318	ABa	4.42336	0.074904	Db	147.645	8.64375	Cb	13.9044	0.36242	Ab	13.4724	0.92628	Ca
S3	30 mg/L 6-BA	0.76422	0.092136	CDab	12.9129	0.28479	Bb	3.815	0.633182	Ba	1.975	0.338636	BCab	5.54328	0.134856	Cab	176.438	17.736	Ba	11.1799	0.53152	Cb	10.9536	0.90176	Da
S4	30 mg/L 6-BA	0.73763	0.055271	Dab	14.2274	1.29118	Bab	4.71	0.073636	Aa	1.785	0.330455	BCb	6.67176	0.117288	Ba	204.097	15.111	Bbc	13.3387	0.334	Ab	10.9888	1.42204	Da
S5	30 mg/L 6-BA	0.84638	0.017482	BCc	19.8836	0.84524	Ab	5.285	0.557727	Bab	0.8155	0.132449	Cc	6.73192	0.09188	Bb	255.855	22.9627	Aa	9.4918	1.0125	Db	18.1124	2.52432	Ab
S6	30 mg/L 6-BA	1.111	0.056421	Ac	18.6142	0.4257	Ab	6.4425	0.5335	Ab	1.1	0.116	Cb	7.42792	0.369608	Ac	271.83	29.22	Ab	12.6495	0.245	Ba	12.444	0.11076	Bc
S1	50 mg/L 6-BA	0.66473	0.021761	Db	8.7934	0.73117	Db	3.19	0.462727	Ca	3.0625	0.335227	Aa	4.58376	0.103584	Ea	132.067	2.12175	Da	11.6274	0.49	Cb	12.1192	1.28716	Bb
S2	50 mg/L 6-BA	0.88465	0.026865	BCa	10.9934	1.65792	Da	3.425	0.607	Ca	2.3925	0.425682	Ba	5.31416	0.054568	Da	152.947	10.3087	Da	16.065	0.41041	Ba	15.736	4.1044	ABa
S3	50 mg/L 6-BA	0.84719	0.007383	CDa	14.8038	0.35541	Ca	4.055	0.308636	Ca	2.285	0.555153	Ba	5.91848	0.370672	Ca	214.035	19.929	Ca	11.486	0.86555	Cb	12.326	2.019	Ba
S4	50 mg/L 6-BA	0.78516	0.03921	Da	16.7684	2.68928	Ca	5.2875	0.651136	Ba	1.9775	0.886591	Bab	6.67176	0.117288	Ba	242.362	28.4565	BCa	14.2946	0.24279	Aa	11.6652	0.93776	Ba
S5	50 mg/L 6-BA	1.02844	0.012401	Ba	25.7763	1.98484	Aa	5.8725	0.599773	Ba	1.495	0.040455	Bb	7.74296	0.197128	Aa	256.86	6.063	Ba	11.9317	0.33412	Ca	22.43	0.27108	Aa
S6	50 mg/L 6-BA	1.33132	0.082688	Aa	20.6668	0.47784	Ba	9.39	1.11727	Aa	1.15	0.331818	Ca	7.78304	0.254456	Ac	371.452	25.5825	Aa	11.4144	0.26212	Ca	17.1832	0.36044	Ba
S1	Control_NAA	0.88545	0.056196	Cb	10.1222	0.1353	Dc	2.595	0.05	Ba	3.168	0.168	Aa	4.37184	0.553128	Dc	168.052	4.64625	Db	13.3441	0.53679	Bbc	12.5864	1.07704	ABc
S2	Control_NAA	0.65225	0.01074	Dc	10.417	0.44594	Db	3.513	0.786	Ba	3.17	0.415	Aab	4.36608	0.086064	Dd	182.347	18.3532	Dab	14.0028	0.30018	Aa	6.0908	0.49608	Cc
S3	Control_NAA	0.84719	0.011611	Ca	10.7569	1.13047	CDb	5.385	0.567	Aa	2.435	0.071	Ba	5.3256	0.11236	Cc	204.833	61.464	CDa	13.8005	0.25172	ABa	11.7888	3.03436	Ba
S4	Control_NAA	0.66514	0.014314	Dc	11.9383	0.29502	Cd	5.848	1.03	Aa	2.51	0.055	Ba	5.66072	0.154664	Cb	236.385	12.2895	BCa	10.0127	0.15586	Db	11.9876	0.22632	Bb
S5	Control_NAA	1.02723	0.032899	Bb	16.9895	0.75493	Bb	5.93	0.203	Aa	1.793	0.065	Ca	6.94384	0.39228	Bb	267.465	9.669	Bb	9.9984	0.18108	Da	13.1932	2.09024	ABab
S6	Control_NAA	1.9387	0.025981	Ac	19.987	0.90508	Aab	5.348	0.257	Aa	1.212	0.303	Ca	10.6586	0.528096	Abc	367.957	12.003	Ab	12.5529	0.24412	Cb	15.1988	0.21128	Aa
S1	25 mg/L NAA	0.88545	0.056559	Ca	11.0231	0.71302	Dab	1.065	0.117	Cb	3.29	0.201	Aa	6.34808	0.408752	Ba	122.603	6.7275	Ca	12.9789	0.16923	Abc	17.296	0.82544	Aa
S2	25 mg/L NAA	0.86169	0.00571	Ca	8.173	0.02563	Ec	2.81	0.463	Bab	3.525	0.293	Aa	5.88984	0.035776	Ca	145.762	4.68375	Ca	12.9682	0.25206	Ab	10.5296	0.37616	Cab
S3	25 mg/L NAA	0.79322	0.026729	Dbc	13.2385	0.2695	Ca	4.04	0.324	Bb	2.45	0.005	Bb	5.10792	0.077968	Ea	210.877	11.481	Ba	13.1006	0.39745	Ab	12.7016	3.06352	BCa
S4	25 mg/L NAA	0.77912	0.02124	Ca	15.9258	0.22297	Bb	5.428	0.792	Aa	2.465	0.208	Bb	6.68608	0.282424	Ba	225.847	2.31675	Ba	11.2479	0.35721	Ba	13.6524	0.29232	Ba
S5	25 mg/L NAA	1.05421	0.027189	Ba	21.2278	0.61127	Aa	5.115	0.206	Ab	2.023	0.613	Ba	5.5404	0.581184	Da	222.157	14.1975	Ba	10.7395	0.47112	Ba	14.5492	0.44724	Ba
S6	25 mg/L NAA	1.45819	0.021377	Aa	22.5423	2.80313	Aa	5.398	0.307	Aa	1.28	0.244	Ba	7.42504	0.294448	Aa	338.085	26.2725	Aa	13.3405	0.67191	Aa	14.8336	0.79404	Ba
S1	50 mg/L NAA	0.93177	0.056885	Ca	11.4367	0.89749	Ea	1.22	0.144	Cb	3.028	0.391	Aa	5.89272	0.104528	Cab	178.252	8.92125	Cb	13.677	0.31162	Ba	17.4788	0.9602	Aa
S2	50 mg/L NAA	0.83027	0.016405	Db	12.6181	0.51095	Da	2.15	0.423	Bc	2.548	0.093	ABb	4.9504	0.107432	Dc	208.8	22.5488	Bc	14.3716	0.07788	Aa	10.6908	0.23016	Ba
S3	50 mg/L NAA	0.78234	0.026619	Dc	13.8435	0.29502	Ca	3.245	0.063	Bb	2.098	0.539	BCab	4.99048	0.118128	Ca	211.613	19.023	Ba	13.097	0.37407	Cb	12.248	1.22556	Ba
S4	50 mg/L NAA	0.90398	0.029008	Db	19.3666	0.2596	Aa	5.413	0.14	Aa	1.619	0.346	CDab	8.03512	0.46608	Aa	230.678	9.38625	Ba	9.3951	0.27563	Eb	11.864	0.85056	Bb
S5	50 mg/L NAA	1.0228	0.046553	Ba	17.1523	0.46112	Bb	5.071	0.385	Ab	1.035	0.329	Db	6.94096	0.146824	Bb	170.13	10.0267	Cc	6.8281	0.23789	Fc	12.3472	1.46204	Bab
S6	50 mg/L NAA	1.24915	0.01514	Ac	18.821	0.8085	Abc	5.345	0.072	Aa	0.245	0.091	Eb	7.06128	0.254456	Bb	265.523	8.66775	Ab	11.4681	0.18071	Dc	12.4468	1.63032	Bb
S1	75 mg/L NAA	0.88223	0.032249	Ba	11.9383	0.09218	Ca	1.928	0.283	Db	2.638	0.453	Ab	5.29696	0.196752	Cb	121.26	10.5975	Eb	12.739	0.55135	Ac	14.8956	1.68936	Ab
S2	75 mg/L NAA	0.76583	0.024437	Cc	10.5501	1.80851	Cb	3.1	0.309	Cc	2.083	0.463	ABbc	5.19672	0.13504	Cb	153.547	8.4975	Dbc	12.7193	0.53289	Ab	9.74	0.62836	Db
S3	75 mg/L NAA	0.72595	0.041927	Cd	10.8306	0.06765	Cb	3.268	0.542	Cc	1.53	0.197	BCc	3.54696	0.280144	Eb	204.705	15.2063	Ca	11.5092	0.2636	Bc	11.2652	0.72164	BCa
S4	75 mg/L NAA	0.78436	0.044795	Cb	14.7598	0.3608	Bc	4.583	0.401	Cb	1.49	0.237	BCab	6.98392	0.228792	Ba	240.75	27.4897	Ba	10.1255	0.67269	Cb	11.6572	0.33664	Bb
S5	75 mg/L NAA	0.91163	0.034965	Bb	17.3877	0.27071	Ab	5.293	0.438	Bb	1.53	0.257	BCab	5.55472	0.560712	Cb	213.9	9.53625	BCb	8.8026	0.63842	Db	11.5148	1.25752	BCb
S6	75 mg/L NAA	1.29024	0.020963	Ab	16.7684	0.45254	Ac	6.335	0.559	Aa	0.331	0.24	Cb	8.47616	0.343088	Ab	291.502	25.4273	Ab	13.1686	0.18111	Aab	13.6792	0.4632	Aab
